# Supplementary material for: Long-Term High-Fat High-Fructose Diet Induces Type 2 Diabetes in Rats through Oxidative Stress
Source: Nutrients. 2022 May 24;14(11):2181. doi: 10.3390/nu14112181 (PMC9182436; doi:10.3390/nu14112181)
Supplement: Supplementary file 1 [file nutrients-14-02181-s001.zip]

Archive with 13 entries (11 files):
- Figures/
- Figures/Figure.S1.tif
- Figures/Figure.S2.tif
- Figures/Figure.S3.tif
- Figures/Figure.S4.tif
- Figures/Figure.S5.tif
- Figures/Figure.S6.tif
- Figures/Figure.S7.tif
- Figures/Figure.S8.tif
- Figures/Figure.S9.tif
- Tables/
- Tables/Table S1.pdf
- Tables/Table S2.pdf
